# Supplementary material for: Molecular Accounting and Profiling of Human Respiratory Microbial Communities: Toward Precision Medicine by Targeting the Respiratory Microbiome for Disease Diagnosis and Treatment
Source: Int J Mol Sci. 2023 Feb 17;24(4):4086. doi: 10.3390/ijms24044086 (PMC9966333; doi:10.3390/ijms24044086)
Supplement: Supplementary file 1 [file ijms-24-04086-s001.zip]

Archive with 1 entries (1 files):
- ijms-2182316-supplementary.pdf
